# Supplementary material for: Simultaneous fMRI and tDCS for Enhancing Training of Flight Tasks
Source: Brain Sci. 2023 Jul 3;13(7):1024. doi: 10.3390/brainsci13071024 (PMC10377527; doi:10.3390/brainsci13071024)
Supplement: Supplementary file 1 [file brainsci-13-01024-s001.zip]

Archive with 1 entries (1 files):
- brainsci-2451996-supplementary.pdf
